# Supplementary material for: A Comprehensive Analysis of the Impact of Nutrient Intakes on the Stages and Mortality of Cardiovascular‐Kidney‐Metabolic Syndrome
Source: Food Sci Nutr. 2026 Apr 13;14(4):e71747. doi: 10.1002/fsn3.71747 (PMC13071469; doi:10.1002/fsn3.71747)
Supplement: Supplementary file 2 — Table S1: All‐cause mortality and CKM‐related mortality by CKM staging, with proportions and difference analysis. Table S2: Relative risk (RR) of all‐cause mortality in CKM syndrome by participant demographic characteristics. Table S3: Relative risk (RR) of CKM syndrome‐cause mortality in CKM syndrome by participant demographic characteristics. [file FSN3-14-e71747-s001.zip]

Archive with 2 entries (2 files):
- Supplementary tables.xlsx
- fsn371747-sup-0001-DataS1@Supplementary tables.xlsx
