# Supplementary material for: A Comprehensive Analysis of the Impact of Nutrient Intakes on the Stages and Mortality of Cardiovascular‐Kidney‐Metabolic Syndrome
Source: Food Sci Nutr. 2026 Apr 13;14(4):e71747. doi: 10.1002/fsn3.71747 (PMC13071469; doi:10.1002/fsn3.71747)
Supplement: Supplementary file 2 — Table S1: All‐cause mortality and CKM‐related mortality by CKM staging, with proportions and difference analysis. Table S2: Relative risk (RR) of all‐cause mortality in CKM syndrome by participant demographic characteristics. Table S3: Relative risk (RR) of CKM syndrome‐cause mortality in CKM syndrome by participant demographic characteristics. [file FSN3-14-e71747-s001.zip › Supplementary tables.xlsx]

## Sheet: Table S1
Table S1. All-Cause Mortality and CKM-Related Mortality by CKM Staging, with Proportions and Difference Analysis
Characteristics	Participants	Death from any cause	Death from CKM	CKM/All Deaths (%)
Stage0	1843	58(3.15%)	8(0.43%)	13.79
Stage1	10612	606（5.71%）	146(1.38%)	24.09
Stage2	12599	2150（17.07%）	719(5.71%)	33.44
Stage3	1634	674（41.25%）	250(15.30%)	37.09
Stage4	3519	1807（51.35%）	872 (24.78%)	48.26
		p-value < 2.2e-16	p-value < 2.2e-16	p-value < 2.2e-16
Nonadvanced stage	25054	2814 (11.23%)	873(3.48%)	31.02
Advanced stages	5153	2481(48.15%)	1122 (21.78%)	45.22
		p-value < 2.2e-16	p-value < 2.2e-16	p-value < 2.2e-16

## Sheet: Table S2
Table S2. Relative Risk (RR) of All-Cause Mortality in CKM Syndrome by Participant Demographic Characteristics
Variable	RR	CI_Lower	CI_Upper	P_value
Male (%)	0.69343	0.64	0.76	7.68e-12
Age	1.07341	1.07	1.08	7.64e-52
Smoker-YES	1.4963	1.37	1.63	1.05e-13
SPORT-YES	0.97797	0.9	1.06	0.584
Drink_-YES	0.87109	0.79	0.96	0.00507
FIPO%	0.84176	0.82	0.87	7.71e-17
SPORT_missing	2e-05	0	0	3.34e-25
Smoke_missing	1.67201	0.79	3.55	0.185
Drink_missing	1.07056	0.77	1.5	0.691
Other Hispanica	1.08879	0.74	1.59	0.663
Non-Hispanic White	1.39953	1.17	1.67	0.00036
Non-Hispanic Black	1.5541	1.3	1.85	6.03e-06
Other races	1.06018	0.8	1.41	0.686

## Sheet: Table S3
Table S3. Relative Risk (RR) of CKM Syndrome-Cause Mortality in CKM Syndrome by Participant Demographic Characteristics
Variable	RR	CI_Lower	CI_Upper	P_value
Protein	1.26346	0.99	1.61	0.063
Carbohydrates	0.94933	0.75	1.2	0.66
Total Sugars	1.09157	0.92	1.29	0.312
Dietary Fiber	1.02614	0.92	1.14	0.639
Total Fat	1.10927	0.92	1.34	0.291
Saturated Fatty Acids	0.92027	0.76	1.11	0.397
Cholesterol	0.97641	0.87	1.09	0.678
Total Vitamin A	0.99511	0.95	1.04	0.838
α-Carotene	1.04962	0.95	1.16	0.339
β-Carotene	0.92863	0.83	1.04	0.204
Niacin	0.87556	0.75	1.03	0.106
Vitamin B6	1.00874	0.86	1.18	0.913
Total Folate	1.03492	0.93	1.16	0.544
Vitamin B12	0.98454	0.88	1.1	0.777
Vitamin C	1.036	0.93	1.15	0.512
Vitamin D	1.05425	0.98	1.14	0.184
Vitamin K	1.02111	0.94	1.11	0.627
Total Choline	0.95169	0.87	1.04	0.26
Vitamin E	1.02218	0.93	1.12	0.637
Calcium	0.9312	0.81	1.06	0.299
Phosphorus	0.81419	0.64	1.03	0.0941
Sodium	0.98402	0.86	1.13	0.816
Potassium	1.00389	0.83	1.21	0.968
Caffeine	0.9771	0.9	1.06	0.586
PFA 20:4	1.09175	0.98	1.21	0.106
PFA 20:5	0.98393	0.94	1.03	0.531
